# Supplementary material for: Evidence of transmission of Clostridium difficile in asymptomatic patients following admission screening in a tertiary care hospital
Source: PLoS One. 2019 Feb 11;14(2):e0207138. doi: 10.1371/journal.pone.0207138 (PMC6370182; doi:10.1371/journal.pone.0207138)
Supplement: S1 Data — (XLSX) [file pone.0207138.s001.xlsx]

## Sheet: C.Diff Database
ID	Age	C.Diff.Pos.Ever	Admission.Pos	Date.1	Culture.1	PCR.1	Date.2	Culture.2	PCR.2	Date.3	Culture.3	PCR.3	Date.4	Culture.4	PCR.4	Date.5	Culture.5	PCR.5	Date.6	Culture.6	PCR.6	Date.7	Culture.7	PCR.7	Date.8	Culture.8	PCR.8	Date.9	Culture.9	PCR.9	Date.10	Culture.10	PCR.10	Date.11	Culture.11	PCR.11	Date.12	Culture.12	PCR.12	Date.13	Culture.13	PCR.13	Date.14	Culture.14	PCR.14	Date.15	Culture.15	PCR.15	Date.16
			Positive at Admission or Not (0 Neg, 1 = at Admission, 2 = later)
AA0	55	1	1	2012-04-22	1	1
AB1	79	1	1	2012-04-29	1	1
AB19		0	0	2012-06-08	0	0
AB2	70	0	0	2012-04-09	0	0	2012-04-11	0	0
AB29	40	0	0	2012-05-29	0	0	2012-05-29	0	0	2012-05-30	0	0	2012-06-05	0	0	2012-06-10	0	0	2012-06-12	1	0
AB39	59	0	0	2012-06-14	0	0
AB5	82	0	0	2012-04-11	0	0	2012-04-17	0	0	2012-04-22	1	0	2012-04-24	0	0	2012-04-26	1	0
ABVB2		0	0	2012-06-12	0	0
AC26	96	0	0	2012-06-24	0	0	2012-06-24	0	0
AC89	62	0	0	2012-05-21	0	0	2012-05-24	0	0
AD0	70	0	0	2012-05-02	0	0
AD14	29	0	0	2012-04-26	0	0	2012-04-29	1	0
AD3	23	0	0	2012-04-22	0	0
AES5	90	0	0	2012-05-22	0	0
AH4	51	0	0	2012-04-13	0	0
AIA1	84	0	0	2012-05-29	0	0	2012-06-05	1	0	2012-06-08	0	0	2012-06-10	1	0
AJ4	88	1	1	2012-04-06	1	1	2012-04-17	1	1	2012-04-19	1	1	2012-04-22	0	0	2012-04-24	0	0	2012-04-25	0	0	2012-04-26	1	1	2012-04-29	0	0	2012-05-02	1	1	2012-05-31	1	0	2012-06-05	0	0	2012-06-08	1	0	2012-06-12	1	0	2012-06-24	0	0	2012-06-24	0	0
AJF4	46	0	0	2012-06-01	0	0
AK2	22	0	0	2012-04-17	0	0	2012-04-27	0	0	2012-05-02	0	0
AK8	26	0	0	2012-04-14	0	0
AK9	90	0	0	2012-05-02	0	0
AL55	77	0	0	2012-05-28	0	0	2012-06-01	0	0
AL6	75	0	0	2012-04-04	0	0
AM1	55	1	1	2012-05-07	1	1	2012-05-11	0	0	2012-05-13	0	0	2012-05-15	1	1	2012-05-15	1	0
AM4	73	0	0	2012-04-17	0	0
AMD5	66	0	0	2012-05-21	0	0
AR1	70	1	2	2012-04-11	0	0	2012-04-11	0	0	2012-04-17	0	0	2012-04-19	0	0	2012-04-22	1	0	2012-04-24	0	0	2012-04-26	0	0	2012-04-29	1	0	2012-05-11	1	1	2012-05-15	1	1	2012-05-15	1	0	2012-05-17	0	0	2012-05-21	0	0	2012-05-24	1	1
ARH1	97	0	0	2012-06-07	0	0	2012-06-10	0	0	2012-06-12	1	0	2012-06-24	0	0	2012-06-25	0	0
AS4	91	0	0	2012-04-19	1	0	2012-04-22	1	0	2012-04-24	0	0	2012-04-26	1	0	2012-04-29	1	0
AS6	78	0	0	2012-04-11	0	0	2012-04-15	0	0	2012-04-17	0	0
AS8	23	0	0	2012-05-10	0	0
AT31	49	0	0	2012-06-19	0	0	2012-06-19	0	0	2012-06-21	0	0
AT62	92	1	1	2012-06-18	1	1	2012-06-19	1	1	2012-06-19	0	0
AT8	86	0	0	2012-04-04	1	0	2012-04-06	1	0	2012-04-08	1	0	2012-04-11	1	0
ATC7	74	0	0	2012-05-15	0	0	2012-05-15	0	0	2012-05-18	0	0	2012-05-22	0	0	2012-05-31	0	0	2012-06-11	0	0	2012-06-17	0	0	2012-06-26	0	0	2012-06-27	0	0
AVB2	76	0	0	2012-06-12	0	0	2012-06-24	0	0	2012-06-24	0	0
AVD4	30	0	0	2012-04-04	0	0	2012-04-06	1	0	2012-04-09	0	0	2012-04-11	0	0	2012-04-14	1	0
AY2	37	0	0	2012-04-20	0	0
BAB0	87	1	1	2012-04-06	1	1	2012-04-10	1	0	2012-04-17	1	0	2012-04-22	1	1	2012-04-25	0	0	2012-04-26	1	1	2012-04-29	1	0	2012-05-02	0	0	2012-05-13	0	0	2012-05-17	1	1	2012-05-21	0	0	2012-05-29	0	0	2012-06-05	1	1	2012-06-07	0	0
BDS1	49	0	0	2012-05-19	0	0
BF81	78	0	0	2012-06-06	0	0
BG5	61	0	0	2012-06-26	0	0	2012-06-28	0	0
BG7	30	0	0	2012-04-06	1	0	2012-04-06	0	0	2012-04-08	0	0	2012-04-27	0	0	2012-04-27	0	0
BGB4	67	0	0	2012-05-07	0	0	2012-05-10	0	0	2012-05-13	0	0
BGV1	49	0	0	2012-05-19	1	0
BK49	81	0	0	2012-06-12	0	0
BL2	55	0	0	2012-04-17	0	0	2012-04-22	0	0	2012-04-24	0	0	2012-04-26	0	0	2012-04-29	0	0	2012-05-07	0	0	2012-05-13	0	0	2012-05-15	0	0	2012-05-15	0	0	2012-05-17	0	0	2012-05-21	0	0	2012-05-24	0	0	2012-05-31	0	0	2012-06-07	0	0	2012-06-19	0	0	2012-06-21
BMB0	63	0	0	2012-05-10	0	0	2012-05-15	0	0	2012-05-15	0	0
BN4	62	0	0	2012-04-08	0	0	2012-04-11	0	0
BO4	74	1	2	2012-04-04	0	0	2012-04-06	0	0	2012-04-08	0	0	2012-04-11	0	0	2012-04-29	1	1	2012-05-06	1	0	2012-05-10	0	0	2012-05-13	1	1	2012-05-13	1	1	2012-05-17	1	1	2012-05-21	0	0
BP10	89	0	0	2012-05-23	0	0
BR18	92	0	0	2012-05-21	0	0
BS0	73	0	0	2012-04-22	1	0	2012-04-22	1	0
BS6	44	0	0	2012-04-13	0	0	2012-04-17	0	0
BSR3	80	0	0	2012-05-17	0	0
BT18	92	0	0	2012-05-18	0	0
BT3	84	0	0	2012-05-08	0	0	2012-05-10	0	0	2012-05-13	0	0
BVS7	20	1	2	2012-06-06	0	0	2012-06-19	1	1	2012-06-19	0	0
CA84	86	0	0	2012-05-21	1	0
CAD1	22	0	0	2012-06-22	0	0	2012-06-24	0	0	2012-06-24	0	0	2012-06-26	0	0	2012-06-26	0	0
CAD7	51	0	0	2012-06-25	0	0	2012-06-28	0	0
CB4	72	0	0	2012-04-13	0	0
CB5	43	0	0	2012-05-12	0	0	2012-05-15	0	0
CC65	81	0	1	2012-05-23	1	1
CCW7	67	0	0	2012-05-17	0	0	2012-05-21	0	0
CJ8	58	0	0	2012-04-23	0	0	2012-04-24	0	0	2012-04-24	0	0
CL0	35	0	0	2012-04-24	0	0
CL5	75	0	0	2012-04-04	0	0	2012-04-06	0	0	2012-04-09	0	0	2012-04-11	0	0	2012-04-17	0	0	2012-04-19	1	0	2012-04-22	1	0
CLA6	81	0	0	2012-06-25	1	0	2012-06-26	0	0	2012-06-28	0	0
CLM0	25	0	0	2012-05-23	0	0	2012-05-24	0	0
CM0	87	0	0	2012-05-14	1	0	2012-05-17	0	0	2012-05-21	0	0	2012-05-29	0	0
CM5	40	0	0	2012-04-04	0	0	2012-04-11	0	0	2012-04-17	0	0	2012-04-19	0	0	2012-04-22	0	0	2012-04-24	0	0	2012-04-26	0	0	2012-04-29	0	0	2012-05-02	0	0	2012-05-06	0	0	2012-05-15	0	0	2012-05-15	0	0	2012-05-17	0	0
CM60	92	0	0	2012-06-23	0	0
CM7	89	0	0	2012-05-02	0	0
CM72	82	0	0	2012-05-26	0	0	2012-05-29	0	0
CR0	62	0	0	2012-04-17	0	0	2012-04-19	1	0	2012-04-22	1	0
CW0	85	1	1	2012-04-28	1	1	2012-05-02	0	0	2012-05-06	0	0	2012-05-10	0	0	2012-05-13	0	0	2012-05-26	1	0	2012-05-31	0	0
CWC2	83	0	0	2012-05-11	0	0
CWC3	25	0	0	2012-06-17	0	0	2012-05-23	0	0	2012-06-25	0	0	2012-06-24	0	0
CY49	84	0	0	2012-06-07	0	0	2012-06-10	0	0
DAC0	78	0	0	2012-06-22	0	0	2012-06-24	0	0	2012-06-24	0	0
DB9	78	0	0	2012-04-14	0	0
DC78	92	0	0	2012-06-17	0	0	2012-06-19	0	0	2012-06-19	0	0
DD3	72	0	0	2012-05-08	1	0	2012-05-12	0	0
DD4	76	0	0	2012-04-27	1	0	2012-04-29	0	0
DEG0	64	0	0	2012-06-17	0	0	2012-06-24	0	0	2012-06-24	0	0
DEK0	60	0	0	2012-06-26	0	0	2012-06-26	0	0
DF24		0	0	2012-06-06	0	0
DF3	90	1	1	2012-04-04	0	0	2012-04-06	1	1	2012-04-08	1	1	2012-04-11	1	1	2012-04-17	1	1	2012-04-22	1	1	2012-04-24	1	1	2012-04-26	1	1	2012-04-29	1	1	2012-05-02	1	1	2012-05-06	1	1	2012-05-10	1	1	2012-05-13	1	1	2012-05-17	0	0	2012-05-21	0	0	2012-05-29
DF33	76	0	0	2012-06-29	0	0
DGH1	71	0	0	2012-06-18	0	0	2012-06-19	0	0	2012-06-19	0	0
DGK0		0	0	2012-06-21	0	0
DH5	98	0	0	2012-05-25	0	0	2012-05-29	0	0
DH7	73	0	0	2012-05-09	0	0
DHK0	70	0	0	2012-06-15	0	0	2012-06-19	0	0	2012-06-19	0	0	2012-06-24	0	0	2012-06-26	0	0	2012-06-28	0	0
DJD2	48	0	0	2012-05-18	0	0	2012-06-22	0	0
DJD6	82	0	0	2012-06-21	1	0
DK1	82	0	0	2012-04-04	0	0	2012-04-06	0	0	2012-04-09	0	0
DM0	76	0	0	2012-04-04	0	0	2012-04-11	0	0	2012-04-11	0	0	2012-04-17	0	0	2012-04-19	0	0	2012-04-22	0	0	2012-04-24	0	0	2012-04-26	0	0	2012-04-29	0	0	2012-05-02	0	0
DM7	62	0	0	2012-04-08	0	0	2012-04-16	0	0	2012-04-22	0	0
DP3	64	0	0	2012-04-04	0	0	2012-04-06	0	0	2012-04-08	0	0	2012-04-11	0	0
DS1	55	0	0	2012-04-04	0	0	2012-04-05	0	0
DS2	92	1	2	2012-05-01	0	0	2012-05-02	0	0	2012-05-09	1	0	2012-05-13	0	0	2012-05-15	0	0	2012-05-15	0	0	2012-05-17	0	0	2012-05-20	1	1
DS8	61	0	0	2012-05-04	0	0
DT4	90	0	0	2012-04-23	0	0	2012-04-26	0	0
DT7	53	0	0	2012-04-08	0	0	2012-04-11	0	0
DWC3	90	0	0	2012-06-24	0	0
EA5	93	1	1	2012-05-09	1	1
EA53	72	0	0	2012-05-17	0	0	2012-05-21	0	0
EA6	52	0	0	2012-04-09	0	0	2012-04-17	0	0	2012-04-22	0	0	2012-04-24	0	0	2012-04-26	0	0	2012-04-29	0	0	2012-05-02	1	0
EAD6	53	0	0	2012-06-18	0	0
EB0	62	0	0	2012-04-12	0	0
EB1	89	0	0	2012-04-13	0	0	2012-04-17	0	0	2012-04-22	1	0	2012-04-24	0	0	2012-04-26	1	0	2012-04-29	1	0	2012-05-02	0	0
EB9	84	0	0	2012-04-14	0	0	2012-04-17	0	0	2012-04-22	0	0	2012-04-24	0	0
EB91	91	0	0	2012-05-31	1	0
ECD9	80	0	0	2012-05-13	0	0	2012-05-15	0	0
EG24	89	0	0	2012-05-06	1	0		0	0
EG5	91	0	0	2012-05-02	1	0
EG73	51	0	0	2012-04-25	0	0
EH8	90	0	0	2012-04-06	0	0	2012-04-08	0	0
EJ44	70	0	0	2012-06-14	0	0
EJ59	78	0	0	2012-04-11	0	0	2012-04-11	0	0	2012-05-04	0	0	2012-05-06	0	0	2012-05-10	0	0	2012-05-13	0	0
EJK6	83	0	0	2012-05-21	1	0
EJR6	20	0	0	2012-06-28	0	0
EKJ9	83	0	0	2012-04-04	0	0	2012-04-06	1	0	2012-04-09	0	0	2012-04-11	0	0	2012-05-07	0	0
ELA7	76	0	0	2012-06-24	0	0
EM2	53	0	0	2012-05-03	0	0	2012-05-06	0	0	2012-05-10	0	0
EM5	46	0	0	2012-05-06	0	0
EMM3	79	0	0	2012-06-14	0	0
EN88	27	0	0	2012-06-08	0	0
EP03	62	0	0	2012-05-17	0	0	2012-05-21	0	0
EP7	79	0	0	2012-04-06	0	0	2012-04-10	0	0	2012-04-25	0	0	2012-05-02	0	0	2012-05-13	0	0	2012-05-17	0	0	2012-05-21	0	0
EP91	92	0	0	2012-05-16	0	0	2012-05-21	0	0
ES2	70	0	0	2012-04-22	0	0	2012-04-24	0	0	2012-04-26	0	0	2012-04-29	0	0
ES3	85	0	0	2012-04-04	0	0	2012-04-06	0	0	2012-04-08	0	0	2012-04-11	0	0	2012-04-17	0	0
EW8	91	0	0	2012-05-02	0	0	2012-05-06	0	0
EW98	74	0	0	2012-05-26	0	0
FAC8	58	0	0	2012-06-12	0	0
FC2	99	0	0	2012-04-17	0	0
FC71	99	0	0	2012-06-06	0	0
FD75	79	0	0	2012-05-18	0	0	2012-05-21	0	0	2012-05-24	0	0
FH6	89	0	0	2012-04-04	0	0
FHA1	45	0	0	2012-05-21	0	0	2012-05-24	0	0	2012-05-31	0	0	2012-06-06	0	0
FL3	80	0	0	2012-04-04	0	0	2012-04-06	0	0	2012-04-09	0	0	2012-04-11	0	0	2012-04-17	0	0	2012-04-19	0	0	2012-04-22	0	0	2012-04-24	0	0	2012-04-29	0	0	2012-05-02	0	0
FM08	68	0	0	2012-06-22	1	0	2012-06-24	0	0	2012-06-26	0	0	2012-06-28	0	0
FP9	62	0	0	2012-05-13	0	0
GAF8	92	1	1	2012-05-30	1	1	2012-05-31	1	1
GB4	86	0	0	2012-04-23	0	0	2012-04-24	0	0	2012-05-02	0	0	2012-05-04	0	0	2012-05-06	0	0	2012-05-09	0	0	2012-05-15	0	0	2012-05-15	0	0	2012-05-17	0	0	2012-05-21	0	0	2012-05-29	0	0
GB81	71	0	0	2012-06-10	1	0	2012-06-17	0	0	2012-06-26	0	0
GC3	78	0	0	2012-04-12	0	0	2012-04-17	0	0
GC4	61	0	0	2012-04-06	0	0	2012-04-09	0	0	2012-04-11	0	0
GC9	29	0	0	2012-04-27	1	0
GCH5	88	0	0	2012-06-26	0	0
GD0	52	0	0	2012-04-25	0	0
GDC8	98	0	0	2012-06-12	0	0	2012-06-18	0	0	2012-06-19	0	0	2012-06-19	0	0	2012-06-21	0	0	2012-06-24	0	0	2012-06-26	0	0
GDY3	68	1	1	2012-05-17	1	1
GED6		0	0	2012-06-17	1	0
GK56	82	0	0	2012-06-27	0	0
GK8	66	1	1	2012-04-17	1	1
GM5	25	0	0	2012-04-13	0	0
GM75	79	0	0	2012-06-09	0	0	2012-06-12	0	0
GM78	83	0	0	2012-06-02	0	0	2012-06-08	0	0	2012-06-10	0	0	2012-06-12	1	0
GMA1	37	0	0	2012-05-14	0	0
GP0	81	0	0	2012-05-04	0	0	2012-05-10	0	0	2012-05-13	0	0	2012-05-17	0	0	2012-05-21	0	0
GP03	90	0	0	2012-06-28	1	0
GP1	81	1	2	2012-04-11	0	0	2012-04-23	0	0	2012-04-26	0	0	2012-05-02	0	0	2012-05-06	1	0	2012-05-10	1	1	2012-05-13	1	0	2012-05-17	0	0	2012-05-21	0	0	2012-05-29	0	0	2012-06-08	0	0	2012-06-10	0	0	2012-06-12	0	0	2012-06-12	0	0
GP22	27	0	0	2012-06-10	0	0
GRA1	79	0	0	2012-06-05	1	0
GS0		0	0	2012-04-22	1	0
GW4	74	0	0	2012-04-26	0	0	2012-04-29	0	0
GW9	77	0	0	2012-04-29	0	0	2012-05-02	0	0
HA35	85	0	0	2012-06-18	0	0	2012-06-24	0	0	2012-06-25	0	0
HB8	93	0	0	2012-04-04	0	0	2012-04-06	0	0	2012-04-08	0	0	2012-04-11	0	0	2012-04-17	0	0	2012-04-22	0	0
HD7	47	0	0	2012-05-09	1	0	2012-05-13	0	0	2012-05-15	0	0	2012-05-15	0	0	2012-05-17	0	0	2012-05-21	0	0
HE81	96	0	0	2012-05-14	1	0
HJ39		0	0	2012-06-24	0	0
HJS9	99	0	0	2012-06-14	0	0
HK1	84	0	0	2012-05-04	0	0	2012-05-06	0	0
HLC6	67	0	0	2012-06-26	0	0
HLP0	93	0	0	2012-06-12	0	0	2012-06-12	0	0
HM7	92	0	0	2012-05-08	0	0	2012-05-10	1	0	2012-05-13	0	0
HRJ6	85	0	0	2012-05-29	0	0
HS0	80	0	0	2012-05-13	0	0	2012-05-15	0	0	2012-05-15	0	0	2012-05-17	0	0	2012-05-17	0	0	2012-05-21	1	0
HS11	75	1	0	2012-05-31	0	0	2012-06-06	0	0	2012-06-12	0	0	2012-06-21	1	1	2012-06-23	0	0	2012-06-24	1	1
HS84	86	0	0	2012-04-20	0	0	2012-04-26	1	0	2012-04-29	0	0
HW39	70	0	0	2012-06-05	1	0	2012-06-08	1	0	2012-06-10	0	0	2012-06-12	1	0	2012-06-12	0	0	2012-05-27	0	0
IBL2	71	0	0	2012-05-19	0	0
IG0	83	0	0	2012-04-06	0	0	2012-04-06	0	0	2012-04-08	0	0
IG20	96	0	0	2012-06-04	0	0
II3	79	0	0	2012-04-13	0	0	2012-04-17	0	0
IIJ7	74	0	0	2012-05-30	1	0	2012-05-31	0	0
IJC4	88	0	0	2012-06-09	0	0	2012-06-12	0	0	2012-06-12	0	0	2012-06-24	1	0
ILS6	90	0	0	2012-06-22	0	0
IM5	97	0	0	2012-05-09	0	0
IS42	85	0	0	2012-06-14	0	0
IT56	92	1	1	2012-06-21	1	1	2012-06-22	1	1	2012-06-23	1	1
IW0	71	0	0	2012-04-20	0	0	2012-04-22	0	0	2012-04-24	0	0	2012-04-26	0	0	2012-04-29	0	0	2012-05-02	0	0	2012-05-06	0	0
IZ7	85	0	0	2012-04-30	1	0	2012-05-02	0	0	2012-05-15	0	0	2012-05-17	0	0
JA18	86	0	0	2012-06-18	0	0	2012-06-19	0	0	2012-06-19	0	0	2012-06-24	0	0	2012-06-30	1	0
JA8	65	1	2	2012-04-04	0	0	2012-04-09	0	0	2012-04-11	1	1	2012-04-13	0	0	2012-04-23	1	1	2012-04-24	0	0	2012-05-02	0	0	2012-05-13	0	0
JAA1	75	0	0	2012-05-06	0	0	2012-05-13	0	0	2012-05-17	0	0
JAC8	84	0	0	2012-06-17	0	0
JAM0	69	0	0	2012-05-04	0	0
JAP8	22	0	0	2012-05-24	0	0
JB11	89	0	0	2012-06-24	0	0	2012-06-24	0	0
JB5	71	0	0	2012-04-24	0	0	2012-04-26	1	0	2012-04-29
JBB7	76	1	2	2012-05-28	0	0	2012-06-14	1	0	2012-06-19	0	0	2012-06-19	0	0	2012-06-21	0	0	2012-06-24	0	0	2012-06-26	0	0	2012-06-28	1	1
JBG3	47	0	0	2012-06-13	0	0
JC83	48	0	0	2012-04-29	0	0
JC93	60	0	0	2012-04-22	0	0	2012-04-24	0	0	2012-04-26	1	0	2012-04-29	0	0	2012-05-02	0	0	2012-05-13	0	0	2012-05-17	0	0	2012-05-21	0	0	2012-05-24	0	0	2012-05-31	0	0	2012-06-06	0	0	2012-06-12	0	0	2012-06-19	0	0	2012-06-19	0	0	2012-06-20	0	0	2012-06-21
JDR1	43	0	0	2012-06-24	0	0
JE30	90	0	0	2012-05-17	0	0
JFK7	90	0	0	2012-06-08	0	0	2012-06-10	0	0	2012-06-12	0	0
JFR4	87	0	0	2012-06-01	0	0	2012-06-05	0	0	2012-06-08	0	0	2012-06-12	0	0	2012-06-12	0	0
JGP1	36	0	0	2012-05-29	0	0
JH9	52	0	0	2012-04-06	0	0
JJ04	52	1	2	2012-05-24	0	0	2012-05-31	0	0	2012-06-06	1	1	2012-06-08	0	0	2012-06-08	0	0	2012-06-11	0	0		0	0
JJA1	81	0	0	2012-04-22	0	0	2012-04-24	0	0	2012-04-24	0	0	2012-05-02	0	0	2012-05-06	0	0	2012-05-09	0	0
JL2	66	1	1	2012-05-14	0	0	2012-05-15	1	1	2012-05-15	0	0	2012-05-17	0	0	2012-05-21	0	0	2012-05-24	0	0
JL26	74	0	0	2012-06-19	0	0
JLM1	47	0	0	2012-06-01	0	0
JM70	19	0	0	2012-06-03	1	0
JM8	44	0	0	2012-04-26	0	0	2012-04-29	0	0
JMD6	63	0	0	2012-04-28	1	0	2012-04-30	0	0	2012-05-02	0	0	2012-05-06	0	0	2012-05-09	0	0
JMN5	80	0	0	2012-06-17	0	0
JN82	80	0	0	2012-05-16	0	0	2012-05-17	0	0	2012-05-21	0	0	2012-05-29	0	0	2012-06-06	0	0	2012-06-08	0	0	2012-06-10	0	0	2012-06-24	0	0	2012-06-24	0	0
JO3		0	0	2012-04-25	0	0	2012-04-29	0	0
JP8	37	0	0	2012-05-07	0	0
JPA2	79	0	0	2012-06-01	0	0
JR28	35	0	0	2012-05-19	1	0	2012-05-21	0	0	2012-05-24	0	0
JR4	60	0	0	2012-04-06	0	0	2012-04-09	0	0	2012-04-11	0	0	2012-04-17	0	0	2012-04-19	0	0	2012-04-24	0	0	2012-04-24	0	0
JR7	42	0	0	2012-04-18	0	0	2012-05-10	1	0
JS8	73	0	0	2012-04-04	1	0
JV6	34	0	0	2012-04-14	0	0	2012-04-17	0	0
JW0	88	0	0	2012-04-08	1	0
JW12	85	0	0	2012-06-25	0	0
JW6	38	0	0	2012-05-01	1	0
KA2	73	0	0	2012-04-04	0	0	2012-04-11	0	0	2012-04-17	0	0	2012-04-19	0	0	2012-04-22	0	0	2012-04-24	0	0	2012-04-26	0	0	2012-04-29	0	0
KCP4	52	0	0	2012-06-12	0	0	2012-06-13	0	0
KD4	22	0	0	2012-04-29	0	0
KDM6	87	0	0	2012-06-10	0	0	2012-06-12	0	0	2012-06-12	0	0
KF6	22	0	0	2012-04-19	1	0	2012-04-22	0	0	2012-04-26	0	0
KH14	77	0	0	2012-06-24	0	0
KK9	84	0	0	2012-04-09	0	0	2012-04-11	0	0	2012-04-14	0	0	2012-04-22	0	0
KKM9	80	0	0	2012-06-11	0	0
KL86	96	0	0	2012-05-22	0	0	2012-05-29	0	0	2012-06-05	0	0
KP3	57	0	0	2012-04-04	0	0	2012-05-12	0	0
KR94	86	0	0	2012-05-20	0	0
KSS0	21	0	0	2012-06-21	0	0	2012-06-21	0	0	2012-06-25	0	0
KUC3	23	0	0	2012-06-08	0	0
KW8	89	0	0	2012-05-11	0	0
KY4	76	0	0	2012-04-13	0	0
KYH5	88	0	0	2012-05-17	0	0
LA3	86	1	1	2012-04-07	1	1	2012-04-08	0	0	2012-04-11	0	0	2012-04-17	0	0
LC514	72	0	0	2012-04-04	0	0
LC55	54	0	0	2012-05-15	0	0	2012-05-15	0	0	2012-05-17	0	0
LCD2	66	0	0	2012-06-10	1	0	2012-06-12	0	0	2012-06-12	0	0
LFR0	52	0	0	2012-05-11	0	0	2012-05-13	0	0	2012-05-19	0	0	2012-05-19	0	0	2012-05-21	0	0	2012-05-24	0	0	2012-05-27	0	0	2012-05-28	0	0
LG53	85	0	0	2012-05-18	0	0	2012-05-21	0	0	2012-05-29	0	0	2012-06-05	0	0
LGL4	70	1	2	2012-05-23	0	0	2012-05-24	0	0	2012-05-29	1	1	2012-05-31	0	0
LH0	78	0	0	2012-05-03	1	0	2012-05-06	0	0	2012-05-25	1	0	2012-05-29	0	0	2012-06-05	0	0
LHD8	60	0	0	2012-06-04	0	0	2012-06-06	0	0
LI8	65	1	2	2012-04-11	0	0	2012-04-17	1	1
LK8	84	0	0	2012-04-06	0	0	2012-04-07	1	0
LL9	73	0	0	2012-04-10	0	0	2012-04-11	0	0	2012-05-03	0	0
LM0	80	0	0	2012-04-09	1	0
LM04	33	0	0	2012-06-09	0	0
LML7	91	0	2	2012-05-29	0	0	2012-06-05	1	1	2012-06-08	1	1	2012-06-10	1	1	2012-06-12	1	1
LNS5	38	0	0	2012-04-04	1	0	2012-04-06	0	0	2012-04-09	1	0	2012-04-11	1		2012-04-17	1	0	2012-04-22	0	0	2012-04-24	1	0	2012-06-08	0	0	2012-06-12	0	0
LR97	84	0	0	2012-06-20	0	0	2012-06-24	1	0	2012-06-25	0	0
LRM5	62	0	0	2012-05-31	0	0	2012-06-11	0	0
LRT5	38	0	0	2012-06-19	0	0	2012-06-21	0	0
LS9	66	0	0	2012-04-29	0	0
LSM8	76	0	0	2012-05-17	0	0	2012-05-21	0	0
LW4	87	0	0	2012-04-12	0	0	2012-04-17	0	0	2012-04-19	0	0	2012-04-22	0	0
LWD4	68	0	0	2012-05-18	0	0	2012-05-21	0	0
LYC14	79	0	0	2012-04-18	1	0	2012-04-22	0	0	2012-04-24	0	0	2012-04-26	0	0	2012-04-29	0	0	2012-05-02	0	0
MAD4	77	0	0	2012-06-11	0	0
MAE1	29	0	0	2012-06-12	0	0
MB1	78	0	0	2012-04-23	0	0	2012-05-02	0	0
MB2	54	0	0	2012-04-25	0	0	2012-04-26	0	0	2012-05-02	0	0
MB4	57	0	0	2012-04-04	0	0	2012-04-06	0	0	2012-04-08	0	0	2012-04-13	0	0
MB8	92	0	0	2012-04-04	0	0	2012-04-06	0	0	2012-04-08	0	0	2012-04-11	0	0
MB9	90	0	0	2012-04-10	0	0	2012-04-11	0	0	2012-04-17	0	0	2012-04-22	0	0	2012-04-24	0	0	2012-04-26	0	0	2012-04-30	0	0	2012-05-02	0	0	2012-05-08	0	0	2012-05-13	1		2012-05-17	0	0	2012-05-21	0	0	2012-05-29	1	0
MC4	93	0	0	2012-04-04	0	0
MCF7	49	0	0	2012-06-13	0	0	2012-06-19	0	0	2012-06-19	0	0
MD6	61	0	0	2012-04-29	0	0
MDD8	74	0	0	2012-06-28	0	0
MED6	81	0	0	2012-06-11	0	0
MEJ6	52	0	0	2012-06-10	0	0	2012-06-12	0	0	2012-06-19	0	0
MFP0	82	0	0	2012-05-28	0	0	2012-06-05	0	0	2012-06-08	0	0	2012-06-10	0	0	2012-06-12	0	0	2012-06-12	0	0	2012-06-24	0	0	2012-06-25
MG0	76	0	0	2012-04-24	1	0	2012-05-02	0	0	2012-05-06	1	0
MG55	60	0	0	2012-06-13	0	0	2012-06-19	0	0	2012-06-19	0	0	2012-06-21	0	0	2012-06-24	0	0	2012-06-26	0	0
MGJ1	75	0	0	2012-06-21	0	0	2012-06-24	0	0	2012-06-26	0	0	2012-06-28	0	0
MGR1	96	0	0	2012-05-19	1	0	2012-05-24	0	0	2012-05-25	1	0
MH1	58	1	2	2012-04-04	0	0	2012-04-06	0	0	2012-04-09	0	0	2012-04-11	1	0	2012-04-19	0	0	2012-04-22	0	0	2012-04-24	0	0	2012-05-03	1	1	2012-05-07	0	0	2012-05-09	0	0	2012-05-13	0	0
MH6	80	0	0	2012-04-04	1	0	2012-04-06	1	0	2012-04-09	0	0	2012-05-23	0	0	2012-06-29	0	0
MH7	83	0	0	2012-04-21	0	0	2012-04-24	0	0
MHL0	71	0	0	2012-06-27	0	0	2012-06-28	0	0
MHM3	43	0	0	2012-06-08	1	0
MJD2	80	1	2	2012-04-24	1	0	2012-04-26	0	0	2012-04-29	1	0	2012-05-02	0	0	2012-05-06	1	1	2012-05-10	0	0	2012-05-13	0	0	2012-05-17	0	0	2012-05-21	0	0
MJJ1	86	0	0	2012-05-31	0	0
MJW3	67	0	0	2012-06-30	1	0
MK31	79	0	0	2012-06-08	0	0	2012-06-12	1	0	2012-06-12	1	0	2012-06-10	0	0
MKB0	69	0	0	2012-04-06	1	0	2012-04-09	0	0	2012-04-11	0	0
ML0	82	0	0	2012-04-04	0	0	2012-04-06	0	0	2012-04-08	0	0	2012-04-11	0	0	2012-04-17	0	0	2012-04-19	0	0	2012-04-24	0	0	2012-04-25	0	0	2012-04-26	0	0	2012-05-02	0	0
MLF6	76	0	0	2012-05-27	0	0
MLH6	83	0	0	2012-06-08	0	0	2012-06-10	0	0	2012-06-12	0	0
MLP4	53	0	0	2012-05-15	0	0	2012-05-17	0	0	2012-05-18	0	0	2012-05-21	0	0
MLP94		0	0	2012-05-18	0	0
MM0	84	0	0	2012-04-07	0	0	2012-05-07	1	0
MM1	41	0	0	2012-05-12	0	0	2012-05-14	0	0
MM31	69	0	0	2012-05-26	0	0	2012-05-29	0	0	2012-06-05	0	0
MM4	87	0	0	2012-04-12	0	0	2012-04-26	0	0
MM78	85	0	0	2012-06-05	0	0	2012-06-10	0	0	2012-06-12	0	0	2012-05-21	0	0	2012-06-24	0	0	2012-06-24	0	0	2012-05-29	0	0
MM9	67	0	0	2012-05-14	0	0	2012-05-15	0	0	2012-05-15	0	0
MMB9	61	0	0	2012-05-29	0	0	2012-05-31	1	0	2012-06-03	1	0	2012-06-11	0	0	2012-06-17	0	0	2012-06-21	1	0
MMS3	82	0	0	2012-05-18	1	0
MP0	28	0	0	2012-04-22	0	0	2012-04-25	0	0	2012-04-26	0	0
MP9	86	0	0	2012-05-04	0	0	2012-05-06	0	0	2012-05-10	0	0	2012-05-13	0	0	2012-05-17	0	0	2012-05-21	0	0
MR1	60	0	0	2012-04-04	0	0	2012-04-06	0	0	2012-04-08	0	0
MR6	74	0	0	2012-04-13	0	0	2012-04-17	0	0	2012-04-22	0	0	2012-04-24	0	0	2012-04-26	0	0	2012-04-29	0	0	2012-05-06	0	0	2012-05-10	0	0	2012-05-13	0	0
MS0	53	0	0	2012-05-02	1	0
MS08	82	0	0	2012-06-18	0	0
MS1	48	0	0	2012-04-07	1	0	2012-04-08	0	0	2012-04-11	0	0
MS3	28	0	0	2012-04-04	0	0	2012-04-06	0	0	2012-04-09	0	0
MS35	81	1	1	2012-05-13	1	1
MS54	101	0	0	2012-06-28	0	0
MS82	95	1	1	2012-06-18	1	1	2012-05-24	1	0	2012-05-31	0	0
MT15	81	0	0	2012-06-14	0	0
MTA1	66	0	0	2012-06-18	0	0	2012-06-21	0	0
MV9	66	0	0	2012-05-13	0	0
MW24	86	0	0	2012-06-04	1	0	2012-06-06	1	0
NAB1	52	0	0	2012-06-07	0	0	2012-06-12	0	0
NC2	90	0	0	2012-04-11	0	0	2012-05-18	0	0	2012-05-21	0	0	2012-05-29	0	0	2012-06-05	0	0
ND2	17	0	0	2012-04-25	0	0	2012-04-26	1	0
NE0	82	0	0	2012-05-01	0	0	2012-05-02	0	0
NFK0	39	0	0	2012-06-18	0	0	2012-06-19	0	0	2012-06-19	0	0
NHL1	101	0	0	2012-06-09	0	0
NJS8	65	0	0	2012-06-12	0	0	2012-06-13	0	0
NK5	83	0	0	2012-04-06	0	0	2012-04-08	0	0	2012-04-11	0	0	2012-05-02	0	0	2012-05-06	0	0	2012-05-10	0	0	2012-05-12	0	0
NK6	79	0	0	2012-05-07	0	0	2012-05-10	0	0	2012-05-13	0	0
NK86	98	0	0	2012-06-09	1	0	2012-06-12	0	0
NM0	86	0	0	2012-05-08	0	0
NM4	49	0	0	2012-04-06	0	0
NM9	50	0	0	2012-04-11	0	0
NR6	36	0	0	2012-04-06	0	0	2012-04-09	0	0	2012-04-11	0	0	2012-04-22	0	0	2012-04-26	0	0	2012-04-29	0	0	2012-05-06	0	0	2012-05-10	0	0	2012-05-17	0	0	2012-05-21	0	0
NS39	78	0	0	2012-06-29	0	0
OCM4	74	0	0	2012-06-23	1	0	2012-06-24	0	0	2012-06-26	0	0
OO1	18	0	0	2012-05-15	0	0
PA6	75	1	1	2012-06-13	1	1
PAP9	79	0	0	2012-04-12	0	0	2012-04-17	0	0
PB7	69	1	2	2012-04-04	0	0	2012-04-06	1	0	2012-04-09	0	0	2012-04-11	1	1	2012-04-22	1	1	2012-04-24	1	1	2012-04-26	1	1
PCS2	54	0	0	2012-05-31	1	0	2012-06-01	1	0
PJE8	53	0	0	2012-06-25	0	0
PK94	68	0	0	2012-06-19	0	0	2012-06-21	0	0	2012-06-24	0	0	2012-06-26	0	0	2012-06-28	0	0
PMA2	63	0	0	2012-06-05	1	0	2012-06-08	0	0	2012-06-10	1	0
PP09	57	0	0	2012-04-04	0	0	2012-04-06	0	0	2012-04-09	0	0	2012-04-11	0	0	2012-04-17	0	0
PR53	86	1	1	2012-06-23	1	1	2012-06-24	0	0
PRM9	74	0	0	2012-06-19	0	0	2012-06-21	0	0	2012-06-26	0	0	2012-06-26	0	0
PW8	64	0	0	2012-04-19	0	0	2012-04-22	0	0	2012-04-24	0	0	2012-04-26	0	0	2012-04-29	1	0	2012-05-02	0	0	2012-05-15	0	0
QLT1	84	0	0	2012-06-27	0	0	2012-06-28	0	0
RA47	73	1	2	2012-05-23	0	0	2012-05-24	0	0	2012-06-10	1	1	2012-06-12	0	0
RA50	70	0	0	2012-05-29	0	0
RA7	68	0	0	2012-04-22	0	0	2012-04-29	0	0
RAD5	56	0	0	2012-06-13	0	0
RAL3	80	0	0	2012-05-05	0	0
RB92	99	0	0	2012-05-29	0	0	2012-05-31	0	0
RC05	85	0	0	2012-06-21	0	0	2012-06-24	0	0	2012-06-24	0	0
RC9	32	0	0	2012-04-06	1	0	2012-04-09	0	0	2012-04-17	0	0	2012-04-22	0	0	2012-04-24	0	0	2012-04-26	0	0	2012-05-01	1	0	2012-05-02	1	0	2012-05-06	0	0	2012-05-14	0	0	2012-05-17	0	0	2012-05-21	0	0
RD33	64	0	0	2012-06-19	0	0	2012-06-19	0	0	2012-06-21	0	0	2012-06-24	0	0	2012-06-28	0	0
REL5	34	0	0	2012-06-25	0	0	2012-06-26	0	0
RF5	78	0	0	2012-04-19	0	0	2012-05-14	1	0
RFB9	57	0	0	2012-05-31	0	0
RG66	48	0	0	2012-06-02	0	0	2012-06-06	1	0
RG9	89	0	0	2012-05-10	0	0	2012-05-14	0	0	2012-05-17	0	0	2012-05-21	0	0	2012-05-29	0	0
RGL4	61	0	0	2012-04-04	1	0	2012-04-06	0	0	2012-04-09	0	0	2012-06-28	0	0
RGS2	87	0	0	2012-05-29	1	0
RJD2	65	0	0	2012-06-03	0	0	2012-06-07	0	0
RJW5	55	0	0	2012-06-13	0	0	2012-06-17	0	0
RL21	83	0	0	2012-06-02	0	0	2012-06-05	0	0	2012-06-08	0	0	2012-06-10	0	0	2012-06-12	0	0	2012-06-12	0	0
RL73	73	0	0	2012-04-22	0	0	2012-04-24	0	0
RM0	75	0	0	2012-04-16	0	0	2012-04-17	0	0
RM2	26	0	0	2012-04-04	0	0	2012-04-06	0	0	2012-04-09	0	0
RN6	85	0	0	2012-04-24	0	0	2012-05-02	0	0	2012-05-13	0	0
RO0	25	0	0	2012-04-19	0	0	2012-05-06	0	0	2012-05-10	0	0	2012-05-13	0	0	2012-05-21
ROP1	54	0	0	2012-06-29	0	0
RP4	85	0	0	2012-04-17	0	0	2012-04-19	0	0	2012-04-24	0	0	2012-04-24	0	0	2012-05-02	0	0	2012-05-03	0	0	2012-05-07	0	0	2012-05-09	0	0	2012-05-13	0	0	2012-05-15	0	0	2012-05-15	0	0	2012-05-17	0	0	2012-05-21	0	0	2012-05-24	0	0	2012-05-31	0	0	2012-06-06
RP5	88	0	0	2012-04-17	1	0	2012-04-19	1	0	2012-04-22	1	0
RS06	88	1	1	2012-06-12	1	1	2012-06-12	0	0	2012-06-24	0	0	2012-06-25	1	1
RS5	90	0	0	2012-04-04	0	0	2012-04-04	1	0
RS6	81	0	0	2012-04-11	0	0	2012-04-17	0	0	2012-04-19	0	0	2012-04-22	0	0
RT3	45	0	0	2012-04-06	0	0	2012-04-09	0	0	2012-04-11	0	0	2012-04-18	0	0	2012-04-19	0	0	2012-05-02	0	0
RV58	47	0	0	2012-05-15	0	0	2012-05-15	0	0	2012-05-21	0	0	2012-05-24	0	0
RY7	80	0	0	2012-05-02	0	0	2012-05-06	0	0
SA3	31	0	0	2012-04-17	0	0	2012-04-22	0	0	2012-04-25	0	0
SAB8	48	0	0	2012-06-26	0	0
SC2	77	0	0	2012-05-09	0	0	2012-05-13	0	0
SCH95	82	0	0	2012-05-04	0	0
SEB6	83	0	0	2012-05-31	0	0
SEC0	71	0	0	2012-04-11	0	0
SFM5	51	0	0	2012-05-02	0	0	2012-05-03	0	0
SG34	83	0	0	2012-05-28	0	0	2012-05-29	0	0
SGG0	81	0	0	2012-04-22	1	0	2012-04-22	1	0	2012-04-24	0	0
SGM5	49	0	0	2012-04-06	0	0	2012-04-11	0	0
SH0	30	0	0	2012-04-16	0	0	2012-05-12	0	0	2012-05-28	0	0	2012-06-06	0	0
SJJ7	40	0	0	2012-05-24	1	0
SK5	72	1	2	2012-04-04	0	0	2012-04-06	0	0	2012-04-07	0	0	2012-04-07	0	0	2012-04-09	0	0	2012-04-11	0	0	2012-04-22	1	1	2012-04-26	1	1	2012-04-29	0	0	2012-05-02	0	0	2012-05-09	1	1	2012-05-13	0	0	2012-05-15	1	0	2012-05-15	0	0	2012-05-21	0	0	2012-05-24
SK8	47	1	2	2012-04-09	0	0	2012-04-16	0	0	2012-04-17	1	1	2012-04-19	0	0	2012-04-22	0	0	2012-04-24	1	0
SK9	51	0	0	2012-04-17	0	0
SL09	86	0	0	2012-06-06	0	0
SM1	87	0	0	2012-04-30	0	0	2012-05-02	0	0	2012-06-23	0	0	2012-06-24	0	0	2012-06-26	0	0	2012-06-28	0	0
SM35	86	0	0	2012-06-22	0	0	2012-06-24	0	0
SM4	50	1	2	2012-04-10	0	0	2012-04-11	0	0	2012-04-17	0	0	2012-04-22	0	0	2012-04-24	0	0	2012-04-29	0	0	2012-05-02	0	0	2012-05-13	1	0	2012-05-15	1	1	2012-05-15	0	0
SMS6	63	0	0	2012-06-01	0	0	2012-06-21	0	0
SMW7	36	0	0	2012-05-31	0	0
SOH15	31	0	0	2012-04-10	0	0	2012-04-11	0	0
SPC8	63	0	0	2012-04-26	0	0	2012-04-29	0	0
SRF6	20	0	0	2012-06-11	1	0
SRS0	36	0	0	2012-06-28	0	0	2012-06-28	0	0
SS0	96	0	0	2012-05-02	0	0	2012-05-06	0	0	2012-05-10	0	0	2012-05-13	0	0	2012-05-17	0	0	2012-05-21	0	0	2012-05-29	0	0	2012-06-05	0	0	2012-06-10	0	0	2012-06-12	0	0
SS1	62	0	0	2012-04-04	0	0	2012-04-06	0	0
SS14	70	0	0	2012-06-02	0	0	2012-06-23	0	0
ST3	70	1	2	2012-04-04	0	0	2012-04-06	0	0	2012-04-09	0	0	2012-04-15	1	1	2012-04-17	0	0	2012-04-22	0	0	2012-04-24	0	0	2012-04-26	0	0	2012-04-29	1	1	2012-05-02	0	0	2012-05-13	0	0	2012-05-16	0	0	2012-05-17	0	0	2012-05-21	0	0	2012-05-31	0	0	2012-06-05
ST7	63	1	1	2012-04-19	1	0	2012-04-22	1	1	2012-04-24	0	0
SV1	25	0	0	2012-04-22	0	0
SWG9	91	0	0	2012-05-07	0	0	2012-05-07	0	0	2012-05-24	0	0	2012-05-24	0	0
SYA1	89	0	0	2012-05-22	1	0	2012-05-29	1	0	2012-06-05	0	0	2012-06-08	0	0	2012-06-10	0	0	2012-06-12	0	0	2012-06-12	0	0	2012-06-24	1	0
TAW9	38	0	0	2012-06-15	0	0	2012-06-19	0	0	2012-06-21	0	0
TB7	77	0	0	2012-05-06	0	0	2012-05-10	0	0	2012-05-13	1	0	2012-05-17	0	0	2012-05-21	0	0
TBL2		0	0	2012-05-21	0	0
TCB5	93	0	0	2012-05-21	0	0	2012-06-20	0	0	2012-06-21	0	0	2012-06-24	0	0	2012-06-29	1	0
TD0	26	0	0	2012-04-07	0	0	2012-04-08	0	0	2012-04-11	0	0	2012-04-17	0	0	2012-04-22	0	0
TDR1		0	0	2012-06-24	0	0
TG4	31	0	0	2012-04-09	0	0	2012-04-12	0	0
TLM1	61	0	0	2012-05-26	0	0
TLM7	26	0	0	2012-06-11	0	0	2012-06-11	0	0
TM2	50	0	0	2012-04-04	0	0	2012-04-11	0	0
TP0	64	1	1	2012-05-10	1	1
TW1	43	0	0	2012-04-14	0	0	2012-04-17	0	0
TYL2	83	0	0	2012-06-25	0	0	2012-06-26	0	0
UK9	19	0	0	2012-04-06	0	0
UKG8	27	0	0	2012-05-22	0	0
UR4	69	0	0	2012-05-09	0	0	2012-05-13	0	0
VA41	85	0	0	2012-06-11	0	0	2012-06-19	1	0
VA8	69	1	2	2012-04-04	0	0	2012-04-06	0	0	2012-04-09	0	0	2012-04-11	0	0	2012-04-25	0	0	2012-04-26	1	1	2012-05-15	0	0	2012-05-15	0	0	2012-05-21	0	0	2012-05-24	0	0	2012-05-31	0	0	2012-06-12	0	0	2012-06-19	0	0	2012-06-19	0	0	2012-06-24	0	0	2012-06-27
VBVS7		0	0	2012-06-19	0	0
VD16	60	0	0	2012-06-26	0	0	2012-06-26	0	0	2012-06-26	0	0	2012-06-28	0	0
VG48	79	0	0	2012-06-30	0	0
VHG2	86	0	0	2012-06-23	1	0	2012-06-24	0	0	2012-06-24	1	0
VK60	83	0	0	2012-04-19	0	0	2012-04-22	0	0	2012-04-24	0	0	2012-04-26	0	0
VKK30	71	0	0	2012-04-04	0	0
VM8	78	0	0	2012-04-22	0	0	2012-04-26	0	0
VN88	86	0	0	2012-06-29	0	0
VP49	76	0	0	2012-06-12	0	0
VS7	82	1	1	2012-04-29	1	1	2012-04-30	0	0	2012-05-02	0	0	2012-05-06	0	0	2012-05-09	0	0	2012-05-13	0	0
WAS6	52	0	0	2012-06-12	0	0
WB1	60	0	0	2012-04-09	0	0	2012-04-11	0	0
WB42	61	0	0	2012-05-31	0	0
WC5	87	1	2	2012-04-17	0	0	2012-04-19	0	0	2012-04-22	1	1	2012-05-01	0	0	2012-05-02	0	0	2012-05-13	0	0	2012-05-15	1	0	2012-05-15	0	0
WCL4	95	0	0	2012-06-13	0	0
WER7	86	1	1	2012-06-02	0	0	2012-06-05	1	1
WH31	97	0	0	2012-04-30	0	0	2012-05-02	0	0	2012-05-06	1	0	2012-05-13	1	0
WH61	80	0	0	2012-05-25	0	0
WJP3	82	0	0	2012-05-23	1	0	2012-05-29	0	0	2012-06-05	1	0
WM0	85	0	0	2012-05-01	0	0	2012-05-02	1	0
WP0	81	0	0	2012-04-12	0	0
XC8	72	0	0	2012-05-03	0	0	2012-05-13	0	0	2012-05-15	0	0	2012-05-15	0	0
YCD9	35	0	0	2012-06-06	0	0
YP9	85	0	0	2012-04-04	1	0	2012-04-09	0	0	2012-04-11	0	0	2012-04-17	0	0	2012-04-19	0	0	2012-04-22	1	0	2012-04-24	0	0	2012-04-26	0	0	2012-05-02	0	0	2012-05-06	1	0	2012-05-10	0	0	2012-05-13	0	0	2012-05-17	1	0	2012-05-21	0	0
YSZ1	84	0	0	2012-06-02	0	0
YTL1		1	0	2012-05-29	1	1
ZG51	81	0	0	2012-05-16	0	0	2012-05-17	0	0	2012-05-21	0	0
ZS8	61	0	0	2012-04-23	0	0
[truncated: 17 more columns]
