# Supplementary material for: Evidence of transmission of Clostridium difficile in asymptomatic patients following admission screening in a tertiary care hospital
Source: PLoS One. 2019 Feb 11;14(2):e0207138. doi: 10.1371/journal.pone.0207138 (PMC6370182; doi:10.1371/journal.pone.0207138)
Supplement: S2 Data — (ZIP) [file pone.0207138.s002.zip]

Archive with 106 entries (106 files):
- 1158.4.tox.fsa
- 1170.3.A.fsa
- 1170.3.C.fsa
- 1170.3.ribo.fsa
- 1170.3.tox.fsa
- 1207.3.ribo.fsa
- 1207.3.tox.fsa
- 1208.2.A.fsa
- 1208.2.C.fsa
- 1208.2.ribo.fsa
- 1208.2.tox.fsa
- 1287.2.ribo.fsa
- 1287.2.tox.fsa
- 1358.2.ribo.fsa
- 1358.3.tox.fsa
- 1481.2.ribo.fsa
- 1481.2.tox.fsa
- 0074.1.ribo.fsa
- 0074.1.tox.fsa
- 0309.2.A.fsa
- 0309.2.C.fsa
- 0309.2.ribo.fsa
- 0309.2.tox.fsa
- 0482.1.A.fsa
- 0482.1.C.fsa
- 0482.1.ribo.fsa
- 0482.1.tox.fsa
- 0487.3.A.fsa
- 0487.3.C.fsa
- 0487.3.ribo.fsa
- 0487.3.tox.fsa
- 0513.4.A.fsa
- 0513.4.C.fsa
- 0513.4.ribo.fsa
- 0513.4.tox.fsa
- 0569.1.A.fsa
- 0569.1.C.fsa
- 0569.1.ribo.fsa
- 0569.1.tox.fsa
- 0574.1.A.fsa
- 0574.1.C.fsa
- 0574.1.ribo.fsa
- 0574.1.tox.fsa
- 0576.1.A.fsa
- 0576.1.C.fsa
- 0576.1.ribo.fsa
- 0576.1.tox.fsa
- 0585.1.A.fsa
- 0585.1.C.fsa
- 0585.1.ribo.fsa
- 0585.1.tox.fsa
- 0592.1.A.fsa
- 0592.1.C.fsa
- 0592.1.ribo.fsa
- 0592.1.tox.fsa
- 0628.3.A.fsa
- 0628.3.C.fsa
- 0628.3.ribo.fsa
- 0628.3.tox.fsa
- 0629.2.A.fsa
- 0629.2.C.fsa
- 0629.2.ribo.fsa
- 0629.2.tox.fsa
- 0772.1.A.fsa
- 0772.1.C.fsa
- 0772.1.ribo.fsa
- 0772.1.tox.fsa
- 0795.3.A.fsa
- 0795.3.C.fsa
- 0795.3.ribo.fsa
- 0795.3.tox.fsa
- 0796.2.A.fsa
- 0796.2.C.fsa
- 0796.2.ribo.fsa
- 0796.2.tox.fsa
- 0856.2.A.fsa
- 0856.2.C.fsa
- 0856.2.ribo.fsa
- 0856.2.tox.fsa
- 0925.1.A.fsa
- 0925.1.C.fsa
- 0925.1.ribo.fsa
- 0925.1.tox.fsa
- 1055.4.A.fsa
- 1055.4.C.fsa
- 1055.4.ribo.fsa
- 1055.4.tox.fsa
- 1068.1.A.fsa
- 1068.1.C.fsa
- 1068.1.ribo.fsa
- 1068.1.tox.fsa
- 1075.1.A.fsa
- 1075.1.C.fsa
- 1075.1.ribo.fsa
- 1075.1.tox.fsa
- 1106.1.A.fsa
- 1106.1.C.fsa
- 1106.1.ribo.fsa
- 1106.1.tox.fsa
- 1152.4.A.fsa
- 1152.4.C.fsa
- 1152.4.ribo.fsa
- 1152.4.tox.fsa
- 1158.4.A.fsa
- 1158.4.C.fsa
- 1158.4.ribo.fsa
